# Supplementary material for: Automated assessment of Knosp grade from pituitary adenoma MRI: Experimental comparison of a rule-based and a machine learning-based approach
Source: Brain Spine. 2026 Jun 2;6:106117. doi: 10.1016/j.bas.2026.106117 (PMC13262174; doi:10.1016/j.bas.2026.106117)
Supplement: Multimedia component 1 [file mmc1.xlsx]

## Sheet: Sheet1
Jmeno	RC	Operace	ground_truth_R	ground_truth_L	geometric_manual_R	geometric_manual_L	geometric_predicted_R	geometric_predicted_L	deep_learning_R	deep_learning_L	rater2_R	rater2_L	rater3_R	rater3_L	Age	Sex	NFPA	ACTH	Prolactin	GH	Plurihormonal	CS_invasion	GTR	ER	split
Bečvář Jan	000426*0003	2015-05-25	0	0	1	0	1	0	1	1					15	M	TRUE	FALSE	FALSE	FALSE	FALSE	FALSE	TRUE		train
Jech David	040325*5050	2016-09-21	3a	0	3a	0	3a	0	3a	1					12	M	FALSE	FALSE	TRUE	FALSE	FALSE	TRUE	FALSE		train
Cvrčková Věra	245304*0023	2010-05-19	3a	0	1	2	1	2	0	0					86	F	TRUE	FALSE	FALSE	FALSE	FALSE	TRUE	FALSE		train
Pavlík Josef	260219*0100	2008-10-07	1	2	1	1	0	0	0	0	1	1	4	4	82	M	TRUE	FALSE	FALSE	FALSE	FALSE	TRUE	TRUE		test
Patík František	281016*0447	2008-04-25	4	1	4	4	4	2	4	4					79	M	TRUE	FALSE	FALSE	FALSE	FALSE	TRUE	FALSE		train
Kodešová Irena	285110*0027	2008-05-16	3b	2	2	2	0	0	2	3a	1	1	1	1	80	F	TRUE	FALSE	FALSE	FALSE	FALSE	TRUE	FALSE		test
Štěpničková Anežka	305506*0027	2009-07-10	1	1	1	1	1	1	1	1					79	F	TRUE	FALSE	FALSE	FALSE	FALSE	TRUE	FALSE		train
Eminger Jiří	320426*0065	2009-07-10	3a	1	3a	1	3b	1	3a	1					77	M	TRUE	FALSE	FALSE	FALSE	FALSE	TRUE	TRUE		train
Bartek Ladislav	320719*0423	2011-01-19	3a	2	3a	2	3a	2	4	2					78	M	TRUE	FALSE	FALSE	FALSE	FALSE	TRUE	FALSE		train
Štrégl Rudolf	320801*0110	2016-03-23	0	0	0	1	1	3b	1	1					84	M	TRUE	FALSE	FALSE	FALSE	FALSE	FALSE	FALSE		train
Havlík Jiří	321203*0024	2011-09-14	3a	2	1	1	1	1	1	1	1	1	1	1	79	M	TRUE	FALSE	FALSE	FALSE	FALSE	TRUE	TRUE		test
Nováková Helena	326027*0092	2009-07-17	0	2	1	2	0	1	1	1					76	F	TRUE	FALSE	FALSE	FALSE	FALSE	FALSE	TRUE		train
Hašpicová Marie	326206*0034	2013-06-19	1	2	1	2	1	1	1	2					82	F	TRUE	FALSE	FALSE	FALSE	FALSE	FALSE	TRUE		train
Hlinovský Jaroslav	330122*0093	2015-09-24	2	2	1	3a	0	0	0	0	3b	2	3b	4	82	M	TRUE	FALSE	FALSE	FALSE	FALSE	TRUE	TRUE		test
Vitoušová Jarmila	335203*0104	2014-05-14	1	3b	0	2	1	2	0	2	1	2	1	3a	81	F	TRUE	FALSE	FALSE	FALSE	FALSE	TRUE	FALSE		test
Volek František	340407*0084	2009-11-23	3a	4	1	1	3a	3a	1	0					76	M	TRUE	FALSE	FALSE	FALSE	FALSE	TRUE	FALSE		train
Šmída Jan	340511*0465	2009-02-20	0	3a	1	3a	1	2	1	3a					75	M	TRUE	FALSE	FALSE	FALSE	FALSE	TRUE	FALSE		train
Toušek Jan	350101*0070	2009-01-09	2	0	2	1	1	2	1	1					73	M	TRUE	FALSE	FALSE	FALSE	FALSE	TRUE	TRUE		train
Josífek Jiří	350217*0440	2008-05-14	1	0	2	0	2	1	1	0					73	M	TRUE	FALSE	FALSE	FALSE	FALSE	TRUE	TRUE		train
Saláková Marcela	356205*0001	2013-11-11	1	3a	1	2	1	2	1	2					78	F	TRUE	FALSE	FALSE	FALSE	FALSE	FALSE	FALSE		train
Hloušková Růžena	356206*0019	2012-04-18	0	2	0	1	0	1	0	1					77	F	TRUE	FALSE	FALSE	FALSE	FALSE	TRUE	TRUE		train
Popelková Daniela	356222*0444	2014-02-12	4	3a	4	4	4	3b	4	4					79	F	TRUE	FALSE	FALSE	FALSE	FALSE	TRUE	FALSE		train
Mlynář Václav	360813*0055	2012-11-16	4	4	4	4	4	4	3a	3a					75	M	TRUE	FALSE	FALSE	FALSE	FALSE	TRUE	FALSE		train
Veselý Petr	361006*0042	2015-03-27	3a	1	3a	1	2	1	3a	1					79	M	TRUE	FALSE	FALSE	FALSE	FALSE	TRUE	FALSE		train
Straňáková Jaroslava	365123*0041	2011-06-29	2	1	1	1	2	1	1	1					75	F	TRUE	FALSE	FALSE	FALSE	FALSE	TRUE	FALSE		train
Bradovková Margita	365206*0742	2013-12-10	1	2	1	1	0	1	1	2					77	F	TRUE	FALSE	FALSE	FALSE	FALSE	TRUE	FALSE		train
Laubeová Jiřina	365514*0066	2009-03-13	2	0	2	0	2	1	2	1					72	F	TRUE	FALSE	FALSE	FALSE	FALSE	TRUE	TRUE		train
Hájková Margita	365522*0729	2014-01-29	1	1	1	3b	1	1	0	0					78	F	FALSE	TRUE	FALSE	FALSE	FALSE	TRUE	TRUE		train
Synek Pavel	370523*0078	2009-05-05	1	1	0	0	0	0	1	0					72	M	TRUE	FALSE	FALSE	FALSE	FALSE	FALSE	TRUE		train
Marusič Jan	370910*0786	2011-11-18	2	0	1	0	0	0	0	0	1	0	2	0	74	M	TRUE	FALSE	FALSE	FALSE	FALSE	FALSE	TRUE		test
Borecký Karel	371019*0069	2017-11-30	2	3a	2	3a	1	3a	2	3a					80	M	TRUE	FALSE	FALSE	FALSE	FALSE	TRUE	FALSE		train
Dvořáková Olga	375111*0033	2012-01-05	3a	1	3a	0	3a	0	3a	1	3a	1	3a	1	75	F	TRUE	FALSE	FALSE	FALSE	FALSE	TRUE	FALSE		test
Jirasová Danuše	375206*0025	2012-10-26	1	4	1	4	1	4	1	4					75	F	TRUE	FALSE	FALSE	FALSE	FALSE	TRUE	FALSE		train
Hansalová Eugenie	376209*0951	2008-10-30	0	0	0	0	1	3b	0	1					72	F	TRUE	FALSE	FALSE	FALSE	FALSE	FALSE	TRUE		train
Matějka Karel	380407*0061	2008-04-25	1	3a	1	0	3b	3b	1	3b					69	M	TRUE	FALSE	FALSE	FALSE	FALSE	FALSE	TRUE		train
Kubala Anton	381259*4027	2009-04-23	3b	2	3a	1	3a	2	3a	1					70	M	TRUE	FALSE	FALSE	FALSE	FALSE	TRUE	FALSE		train
Kosková Valentina	385403*0114	2009-12-14	3b	2	2	2	3a	3a	3a	2					71	F	TRUE	FALSE	FALSE	FALSE	FALSE	TRUE	FALSE		train
Lukasová Naděžda	385813*0001	2011-09-14	1	0	1	0	0	0	2	2					73	F	FALSE	TRUE	FALSE	FALSE	FALSE	FALSE	TRUE		train
Fišerová Jana	385910*0069	2014-01-08	1	1	4	4	1	3b	1	4					77	F	TRUE	FALSE	FALSE	FALSE	FALSE	TRUE	FALSE		train
Vondřička Jan	390730*0005	2014-05-14	3a	1	2	1	2	0	2	1					75	M	TRUE	FALSE	FALSE	FALSE	FALSE	TRUE	FALSE		train
Vašátová Jarmila	395110*0432	2012-12-04	2	3a	1	2	0	1	2	2	3a	3a	2	2	72	F	TRUE	FALSE	FALSE	FALSE	FALSE	TRUE	TRUE		test
Janoušková Ludmila	395204*0070	2010-09-15	1	0	1	0	1	1	1	2					71	F	TRUE	FALSE	FALSE	FALSE	FALSE	FALSE	TRUE		train
Uhlová Anna	395919*0715	2009-03-31	2	1	2	1	2	1	2	1					70	F	TRUE	FALSE	FALSE	FALSE	FALSE	TRUE	FALSE		train
Škorpil Jaroslav	400410*0048	2011-03-30	0	3a	1	4	1	3a	1	3a	1	3a	1	4	70	M	TRUE	FALSE	FALSE	FALSE	FALSE	TRUE	FALSE		test
Hanko Jozef	400703*0706	2009-10-20	1	1	1	1	1	2	1	3a					69	M	TRUE	FALSE	FALSE	FALSE	FALSE	FALSE	TRUE		train
Valenta Jiří	400922*0110	2012-04-20	2	1	2	1	2	0	2	1					72	M	TRUE	FALSE	FALSE	FALSE	FALSE	TRUE	FALSE		train
Staník Josef	401016*0416	2010-05-03	0	0	1	0	0	0	1	2					70	M	FALSE	FALSE	FALSE	TRUE	FALSE	FALSE	TRUE		train
Kotrbáček Pavel	401217*0039	2017-12-14	2	2	2	1	1	1	2	1					77	M	TRUE	FALSE	FALSE	FALSE	FALSE	TRUE	FALSE		train
Hanáčková Anna	405227*0461	2014-07-16	1	1	0	1	3b	0	0	4					74	F	TRUE	FALSE	FALSE	FALSE	FALSE	FALSE	FALSE		train
Kotlářová Jana	405408*0037	2012-09-18	4	2	4	4	3a	3b	4	1	4	3a	4	3a	72	F	TRUE	FALSE	FALSE	FALSE	FALSE	TRUE	TRUE		test
Mikulová Jana	405519*0091	2014-07-16	4	1	1	0	0	0	1	0					74	F	TRUE	FALSE	FALSE	FALSE	FALSE	TRUE	FALSE		train
Přibylová Jana	405728*0059	2018-03-31	1	1	1	1	3a	3b	1	1					78	F	TRUE	FALSE	FALSE	FALSE	FALSE	TRUE	FALSE		train
Pospíšilová Věra	405808*0066	2009-10-12	2	1	2	1	2	1	2	1					69	F	TRUE	FALSE	FALSE	FALSE	FALSE	TRUE	FALSE		train
Rázková Anna	405811*0005	2008-08-15	0	0	0	0	0	3b	0	0	0	1	1	1	68	F	FALSE	FALSE	FALSE	TRUE	FALSE	FALSE	TRUE	FALSE	test
Miláčková Magdaléna	405908*0740	2013-06-23	4	0	4	0	3a	2	3a	1					72	F	TRUE	FALSE	FALSE	FALSE	FALSE	TRUE	TRUE		train
Stone Tomáš	410121*0064	2009-02-03	3a	3a	3a	3a	2	2	4	3a					67	M	TRUE	FALSE	FALSE	FALSE	FALSE	TRUE	FALSE		train
Vykydal Jiří	410406*0059	2015-12-09	0	3b	2	4	2	2	1	2					74	M	TRUE	FALSE	FALSE	FALSE	FALSE	TRUE	FALSE		train
Bejbl František	410406*0097	2009-09-21	3a	2	2	2	3b	1	3a	1					68	M	TRUE	FALSE	FALSE	FALSE	FALSE	TRUE	FALSE		train
Eger Zdeněk	410613*0042	2009-01-06	3a	2	2	1	2	1	1	2	3b	2	1	2	67	M	TRUE	FALSE	FALSE	FALSE	FALSE	FALSE	TRUE		test
Čiháková Marie	415905*0023	2009-06-02	1	0	2	2	0	1	1	1					65	F	TRUE	FALSE	FALSE	FALSE	FALSE	FALSE	TRUE		train
Irová Jana	416212*0091	2014-11-12	1	1	0	1	3b	1	1	1	1	1	1	1	64	F	TRUE	FALSE	FALSE	FALSE	FALSE	FALSE	TRUE		test
Zemánek Karel	420625*0047	2011-11-20	0	0	1	3a	2	2	1	2	1	2	0	1	75	M	TRUE	FALSE	FALSE	FALSE	FALSE	FALSE	FALSE		test
Musil Pavel	420708*0014	2015-06-03	2	0	2	0	2	1	0	1					73	M	TRUE	FALSE	FALSE	FALSE	FALSE	TRUE	FALSE		train
Syn Josef	420814*0112	2012-11-19	1	2	2	2	1	2	1	1					70	M	TRUE	FALSE	FALSE	FALSE	FALSE	TRUE	FALSE		train
Blaha Lubomír	421027*0009	2016-12-27	2	2	2	1	0	1	2	1					73	M	TRUE	FALSE	FALSE	FALSE	FALSE	TRUE	FALSE		train
Kotík Karel	421101*0066	2010-09-22	2	1	1	0	1	1	2	1					68	M	TRUE	FALSE	FALSE	FALSE	FALSE	FALSE	TRUE		train
Vrtal Martin	421211*0405	2016-04-25	1	3a	0	3a	1	3a	4	3a					74	M	TRUE	FALSE	FALSE	FALSE	FALSE	TRUE	FALSE		train
Dusová Irena	425414*0424	2012-05-02	4	3b	2	2	3b	2	4	1					70	F	TRUE	FALSE	FALSE	FALSE	FALSE	TRUE	FALSE		train
Pavlíková Jaroslava	425427*0068	2016-04-12	4	3a	1	1	0	0	0	1					74	F	TRUE	FALSE	FALSE	FALSE	FALSE	TRUE	FALSE		train
Levá Olga	425915*0029	2014-12-03	0	4	0	0	1	1	3a	1					72	F	FALSE	FALSE	FALSE	TRUE	FALSE	TRUE	TRUE		train
Holá Irena	426007*0112	2012-03-30	1	0	1	0	1	1	3a	1					70	F	FALSE	FALSE	FALSE	TRUE	FALSE	FALSE	TRUE		train
Kotýnková Miroslava	426209*0402	2008-12-10	1	2	1	2	1	2	1	3a					65	F	TRUE	FALSE	FALSE	FALSE	FALSE	TRUE	FALSE		train
Vavřina Petr	430117*0178	2011-08-25	0	1	1	2	1	1	2	2	0	1	0	1	68	M	TRUE	FALSE	FALSE	FALSE	FALSE	FALSE	TRUE		test
Tománek František	430321*0085	2015-04-15	3a	3a	1	0	2	1	3a	1					72	M	TRUE	FALSE	FALSE	FALSE	FALSE	TRUE	FALSE		train
Dyntera Karel	430710*0035	2014-04-02	0	0	1	1	1	1	0	1					70	M	FALSE	FALSE	FALSE	TRUE	FALSE	FALSE	TRUE		train
Rangl Zdeněk	430808*0105	2011-01-19	1	0	1	1	3b	2	2	2	1	3b	1	0	67	M	TRUE	FALSE	FALSE	FALSE	FALSE	FALSE	FALSE		test
Firbach Josef	431003*0036	2008-07-22	3a	4	0	4	2	3a	0	3a	2	4	3a	3b	65	M	TRUE	FALSE	FALSE	FALSE	FALSE	FALSE	FALSE		test
Mareček Josef	431024*0408	2008-06-18	3a	0	3a	1	3a	0	3a	1					65	M	TRUE	FALSE	FALSE	FALSE	FALSE	TRUE	TRUE		train
Kohout Pavel	431026*0048	2008-11-04	2	2	2	1	1	1	2	2	2	1	1	1	65	M	TRUE	FALSE	FALSE	FALSE	FALSE	FALSE	TRUE		test
Konšel Pavel	431026*0476	2014-06-04	2	3a	2	3a	1	2	2	3a					71	M	TRUE	FALSE	FALSE	FALSE	FALSE	TRUE	TRUE		train
Skuhra Miloš	431227*0111	2012-11-23	1	0	0	1	3a	3a	3a	3a	1	0	0	0	68	M	FALSE	FALSE	FALSE	TRUE	FALSE	FALSE	TRUE	FALSE	test
Jeřábková Marie	435724*0436	2010-05-27	1	1	1	1	3a	3a	1	2					67	F	TRUE	FALSE	FALSE	FALSE	FALSE	FALSE	TRUE		train
Hřebačková Emilia	436126*0953	2013-06-05	1	0	1	0	1	1	1	1					70	F	FALSE	FALSE	FALSE	TRUE	FALSE	FALSE	TRUE		train
Kamenický František	440225*0036	2009-05-05	3a	0	3a	0	3a	0	0	0	3a	0	3a	0	65	M	FALSE	FALSE	FALSE	TRUE	FALSE	TRUE	FALSE	FALSE	test
Opluštil Josef	440304*0099	2015-06-30	1	3a	1	3a	1	3a	1	3a					71	M	TRUE	FALSE	FALSE	FALSE	FALSE	TRUE	FALSE		train
Veselý Miloš	440313*0012	2012-07-25	2	2	1	1	1	2	0	1					67	M	TRUE	FALSE	FALSE	FALSE	FALSE	FALSE	FALSE		train
Hausmann Otto	440316*0007	2015-12-02	3a	0	2	1	2	1	2	1					73	M	TRUE	FALSE	FALSE	FALSE	FALSE	TRUE	FALSE		train
Wittner František	440519*0024	2012-11-22	1	1	2	2	1	1	2	2					68	M	FALSE	FALSE	FALSE	TRUE	FALSE	FALSE	TRUE		train
Klégr Ladislav	440616*0089	2015-01-27	1	2	0	2	1	2	1	3a	1	3b	1	2	71	M	TRUE	FALSE	FALSE	FALSE	FALSE	TRUE	TRUE		test
Leška František	440619*0018	2012-06-18	4	1	4	0	3a	0	4	1					68	M	TRUE	FALSE	FALSE	FALSE	FALSE	TRUE	FALSE		train
Honke Otto	440725*0095	2012-10-31	0	3a	0	3a	1	3a	0	3a					68	M	TRUE	FALSE	FALSE	FALSE	FALSE	TRUE	FALSE		train
Kašpar Vladimír	440928*0418	2017-03-15	2	0	1	0	1	3b	0	0					73	M	TRUE	FALSE	FALSE	FALSE	FALSE	TRUE	TRUE		train
Kabriel Pavel	441218*0183	2011-05-03	3a	0	4	1	3a	1	3a	2					66	M	TRUE	FALSE	FALSE	FALSE	FALSE	TRUE	FALSE		train
Laně Tomáš	441229*0051	2018-04-25	1	1	2	1	1	2	2	1	3b	1	1	1	74	M	TRUE	FALSE	FALSE	FALSE	FALSE	FALSE	TRUE		test
Mrázková Zdeňka	445126*0001	2008-05-06	2	3b	1	1	2	1	1	2	2	2	2	2	63	F	TRUE	FALSE	FALSE	FALSE	FALSE	TRUE	TRUE		test
Nemcová Marie	445418*0952	2015-10-23	1	0	1	1	1	3a	1	2					73	F	TRUE	FALSE	FALSE	FALSE	FALSE	TRUE	FALSE		train
Hromadová Libuše	445918*0444	2008-06-16	1	1	2	1	2	1	1	1					64	F	TRUE	FALSE	FALSE	FALSE	FALSE	TRUE	FALSE		train
Kunceova Eva	446207*0003	2017-11-22	3a	0	4	0	1	0	1	1					74	F	TRUE	FALSE	FALSE	FALSE	FALSE	FALSE	FALSE		train
Zedníček Jiří	450214*0001	2013-03-06	2	2	1	1	1	1	2	1					68	M	TRUE	FALSE	FALSE	FALSE	FALSE	TRUE	FALSE		train
Khail Josef	450625*0087	2015-05-13	0	2	1	2	0	1	1	1					70	M	TRUE	FALSE	FALSE	FALSE	FALSE	TRUE	FALSE		train
Vácha Čestmír	451011*0098	2014-04-08	2	4	2	4	2	4	3a	4					69	M	FALSE	TRUE	FALSE	FALSE	FALSE	FALSE	FALSE		train
Pavlíček Kamil	451121*0068	2012-08-27	2	4	4	4	2	3a	1	3a					67	M	TRUE	FALSE	FALSE	FALSE	FALSE	TRUE	FALSE		train
Švábeník Jan	451128*0471	2011-04-06	1	3a	1	2	1	2	1	2	1	3a	1	2	66	M	TRUE	FALSE	FALSE	FALSE	FALSE	TRUE	FALSE		test
Burdová Jana	455321*0035	2009-05-21	4	1	1	0	1	1	1	1					64	F	TRUE	FALSE	FALSE	FALSE	FALSE	TRUE	FALSE		train
Davidová Anna	455827*0081	2013-07-25	0	1	1	2	1	1	2	2					68	F	TRUE	FALSE	FALSE	FALSE	FALSE	TRUE	TRUE		train
Kružíková Hana	455921*0022	2016-03-03	4	0	4	4	4	1	1	1					71	F	FALSE	FALSE	TRUE	TRUE	TRUE	TRUE	FALSE		train
Němcová Irena	456003*0463	2014-01-10	0	3a	1	3a	1	2	2	4					69	F	FALSE	FALSE	FALSE	TRUE	FALSE	FALSE	TRUE		train
Čuňátová Věra	456126*0043	2009-12-16	2	0	2	0	3b	1	2	0					64	F	FALSE	FALSE	FALSE	TRUE	FALSE	FALSE	TRUE		train
Burian Petr	460207*0089	2010-09-22	2	2	2	2	0	2	1	2					64	M	TRUE	FALSE	FALSE	FALSE	FALSE	TRUE	TRUE		train
Novák Miroslav	460228*0077	2012-05-28	0	0	0	1	1	1	1	1					66	M	FALSE	FALSE	FALSE	FALSE	FALSE	FALSE	TRUE		train
KUnz Jiří	460411*0472	2015-09-21	0	0	1	2	3b	3a	0	2	1	3a	1	2	69	M	TRUE	FALSE	FALSE	FALSE	FALSE	FALSE	TRUE		test
Mašek Karel	460413*0959	2009-05-04	1	3a	0	3a	0	2	1	3a					53	M	TRUE	FALSE	FALSE	FALSE	FALSE	TRUE	FALSE		train
Láznička Jiří	460419*0436	2013-05-15	1	1	1	1	1	3b	1	1					66	M	FALSE	FALSE	FALSE	TRUE	FALSE	FALSE	TRUE		train
Vaněk Josef	460709*0089	2009-12-11	2	2	1	2	1	2	0	3a					64	M	TRUE	FALSE	FALSE	FALSE	FALSE	TRUE	FALSE		train
Dostál Miroslav	460803*0483	2013-04-03	3a	3a	2	2	1	3a	1	3a					66	M	TRUE	FALSE	FALSE	FALSE	FALSE	TRUE	FALSE		train
Pohořalý Josef	460810*0135	2018-11-21	2	0	1	0	1	0	1	0					72	M	TRUE	FALSE	FALSE	FALSE	FALSE	TRUE	TRUE		train
Šedivý Václav	460920*0080	2012-12-12	0	0	0	0	0	0	0	0	1	1	0	1	65	M	TRUE	FALSE	FALSE	FALSE	FALSE	FALSE	TRUE		test
Daniš Petr	461209*0168	2012-08-27	1	1	2	4	2	2	2	2	2	2	2	1	65	M	TRUE	FALSE	FALSE	FALSE	FALSE	TRUE	FALSE		test
Procházka Jaromír	461213*0062	2018-12-19	4	1	4	1	3a	0	3a	1	4	2	3a	1	72	M	FALSE	FALSE	TRUE	FALSE	FALSE	TRUE	FALSE	FALSE	test
Andělová Marie	465225*0412	2011-10-03	0	1	0	1	1	1	3a	3a					65	F	FALSE	FALSE	FALSE	TRUE	FALSE	FALSE	TRUE		train
Zdychyncová Jana	465227*0111	2009-10-02	1	0	0	1	0	0	1	1					64	F	TRUE	FALSE	FALSE	FALSE	FALSE	FALSE	TRUE		train
Kolářová Marie	465428*0108	2008-05-02	1	4	1	3a	1	3b	1	4					62	F	TRUE	FALSE	FALSE	FALSE	FALSE	TRUE	FALSE		train
Horáková Stanislava	466212*0025	2011-07-25	2	1	2	1	1	1	1	1					64	F	TRUE	FALSE	FALSE	FALSE	FALSE	FALSE	TRUE		train
Matysová Alžběta	466219*0119	2012-03-20	1	1	1	0	1	2	1	1					65	F	TRUE	FALSE	FALSE	FALSE	FALSE	FALSE	TRUE		train
Noha Libor	470321*0033	2010-12-08	1	3b	2	4	2	3b	2	3a					63	M	TRUE	FALSE	FALSE	FALSE	FALSE	TRUE	FALSE		train
Vitner Miroslav	470608*0112	2012-04-13	1	1	1	1	1	1	0	0					65	M	TRUE	FALSE	FALSE	FALSE	FALSE	FALSE	TRUE		train
Pospíšil Milan	470708*0098	2012-08-24	2	2	1	1	1	1	0	1	2	1	1	1	65	M	TRUE	FALSE	FALSE	FALSE	FALSE	TRUE	FALSE		test
Sloupová Marie	475103*0021	2010-08-26	2	3b	2	3b	1	3b	2	3b					63	F	TRUE	FALSE	FALSE	FALSE	FALSE	TRUE	FALSE		train
Mejtská Irena	475126*0079	2010-05-03	1	0	1	0	1	0	1	1					63	F	TRUE	FALSE	FALSE	FALSE	FALSE	TRUE	FALSE		train
Střelcová Ludmila	475430*0435	2018-11-07	0	0	1	1	3b	3b	2	3a					71	F	FALSE	FALSE	FALSE	FALSE	FALSE	FALSE	TRUE		train
Kubrichtová Verona	475613*0155	2014-11-26	1	1	0	1	0	1	1	1					68	F	TRUE	FALSE	FALSE	FALSE	FALSE	FALSE	FALSE		train
Ďurčatová Hana	475616*0078	2011-11-09	1	1	1	1	1	1	1	1					64	F	FALSE	FALSE	FALSE	TRUE	FALSE	FALSE	TRUE		train
Stieglerová Eva	475625*0138	2013-09-27	1	1	1	1	1	2	0	3a					65	F	FALSE	FALSE	FALSE	TRUE	FALSE	FALSE	TRUE		train
Hamplova Helena	475628*0130	2016-11-09	3b	3b	2	3b	2	3b	0	0					68	F	TRUE	FALSE	FALSE	FALSE	FALSE	FALSE	TRUE		train
Michalová Otilie	475717*0097	2018-05-02	1	0	1	0	1	0	0	0					71	F	FALSE	FALSE	FALSE	TRUE	FALSE	FALSE	TRUE		train
Sládková Jana	475903*0491	2013-11-13	2	3a	2	3a	1	3a	3a	3a	2	3a	3a	3a	67	F	TRUE	FALSE	FALSE	FALSE	FALSE	TRUE	FALSE		test
Nedbalová Jaroslava	475906*0156	2010-11-10	1	3a	2	2	1	2	1	3a	1	3a	1	2	63	F	TRUE	FALSE	FALSE	FALSE	FALSE	TRUE	FALSE		test
Peterková Hana	475924*0048	2012-01-05	1	1	0	1	0	1	1	1	1	1	1	1	64	F	TRUE	FALSE	FALSE	FALSE	FALSE	FALSE	TRUE		test
Daňielová Jana	476017*0040	2015-10-26	0	0	0	2	2	3b	0	0					68	F	FALSE	FALSE	FALSE	TRUE	FALSE	FALSE	TRUE		train
Svobodová Zuzana	476126*0047	2011-10-26	2	0	1	0	2	0	1	0					63	F	FALSE	FALSE	FALSE	TRUE	FALSE	FALSE	TRUE		train
Mrkosová Hana	476209*0419	2016-02-22	1	0	1	0	2	0	0	1					69	F	FALSE	TRUE	FALSE	FALSE	FALSE	FALSE	TRUE		train
Motl Jan	480105*0034	2008-12-05	2	0	2	0	2	1	3a	1					60	M	TRUE	FALSE	FALSE	FALSE	FALSE	TRUE	FALSE		train
Stehlík Vlastimil	480317*0034	2016-05-18	3a	1	2	1	3a	1	2	0					68	M	TRUE	FALSE	FALSE	FALSE	FALSE	TRUE	TRUE		train
Makovička Jiří	480810*0123	2013-03-08	1	3a	1	3a	1	3a	1	3a					64	M	TRUE	FALSE	FALSE	FALSE	FALSE	TRUE	TRUE		train
Kašcák Michal	481001*0263	2016-08-08	2	2	1	3a	3a	1	2	2					67	M	TRUE	FALSE	FALSE	FALSE	FALSE	FALSE	TRUE		train
Sedláček Miroslav	481021*0417	2009-12-29	1	0	1	0	3a	1	0	0	2	0	1	0	61	M	FALSE	FALSE	FALSE	TRUE	FALSE	FALSE	TRUE	FALSE	test
Honzigová Jiřina	485303*0476	2010-02-08	0	3a	1	3a	1	3a	2	3a	3a	3a	1	3a	62	F	TRUE	FALSE	FALSE	FALSE	FALSE	TRUE	FALSE		test
Horáčková Vlastimila	485528*0040	2012-11-27	3b	3b	3a	4	2	2	3a	4					63	F	TRUE	FALSE	FALSE	FALSE	FALSE	TRUE	FALSE		train
Šupinová Pavla	486109*0406	2009-03-11	0	3a	0	2	1	1	2	2					61	F	FALSE	FALSE	FALSE	TRUE	FALSE	FALSE	TRUE		train
Matějček Radomír	490329*0251	2012-02-22	1	1	2	1	1	1	3a	1					62	M	TRUE	FALSE	FALSE	FALSE	FALSE	TRUE	FALSE		train
Bartoš Jaroslav	490602*0208	2015-03-04	1	0	1	0	1	0	1	0					66	M	FALSE	FALSE	FALSE	TRUE	FALSE	TRUE	FALSE		train
Gaydecká Boris	490820*0080	2016-11-23	1	1	1	1	1	1	2	1					67	M	TRUE	FALSE	FALSE	FALSE	FALSE	FALSE	TRUE		train
David Jiří	491003*0164	2015-12-10	4	2	4	1	3b	0	3a	3a	4	2	1	2	65	M	TRUE	FALSE	FALSE	FALSE	FALSE	TRUE	TRUE		test
Zacharová Marie	495519*0019	2009-02-19	2	2	2	1	2	1	3a	1	3a	2	2	2	60	F	TRUE	FALSE	FALSE	FALSE	FALSE	TRUE	FALSE		test
Mozgová Marie	495608*0266	2010-09-22	2	0	1	0	1	0	3a	1	2	1	1	1	61	F	TRUE	FALSE	FALSE	FALSE	FALSE	TRUE	FALSE		test
Gilková Jaromíra	495729*0259	2009-04-02	4	1	3b	1	3a	1	3a	2					59	F	TRUE	FALSE	FALSE	FALSE	FALSE	TRUE	TRUE		train
Ščurová Ilona	495827*0034	2012-08-22	1	1	0	1	2	2	1	1	1	1	0	2	63	F	TRUE	FALSE	FALSE	FALSE	FALSE	TRUE	FALSE		test
Sachinidisová Anna	495827*0207	2015-01-09	3a	1	2	1	2	0	2	1					66	F	TRUE	FALSE	FALSE	FALSE	FALSE	TRUE	FALSE		train
Hamederová Marie	495914*0243	2012-11-07	0	0	1	0	0	0	2	1					63	F	FALSE	TRUE	FALSE	FALSE	FALSE	FALSE	TRUE		train
Kopáčková Hana	496109*0333	2018-10-24	3a	0	4	0	3a	0	4	4	3a	1	3a	0	69	F	TRUE	FALSE	FALSE	FALSE	FALSE	TRUE	FALSE		test
Syrovátko Miroslav	500627*0030	2015-07-31	3a	2	3a	1	3a	2	3a	2					65	M	TRUE	FALSE	FALSE	FALSE	FALSE	TRUE	FALSE		train
Povondra Jaroslav	501219*0083	2014-07-28	0	1	1	1	0	1	1	1					65	M	TRUE	FALSE	FALSE	FALSE	FALSE	FALSE	TRUE		train
Štípová Alena	505128*0254	2012-06-20	1	3a	1	3a	1	2	1	3a					62	F	TRUE	FALSE	FALSE	FALSE	FALSE	TRUE	TRUE		train
Bulejová Milena	505604*0118	2012-07-12	1	3a	1	2	1	2	1	3a					62	F	TRUE	FALSE	FALSE	FALSE	FALSE	FALSE	TRUE		train
Srbová Dagmar	505707*0305	2013-01-20	0	0	0	0	1	1	0	1	0	0	0	0	62	F	FALSE	TRUE	FALSE	FALSE	FALSE	FALSE	TRUE	FALSE	test
Šťastná Jaroslava	505711*0281	2016-03-16	0	3b	0	3b	2	2	1	3b					65	F	TRUE	FALSE	FALSE	FALSE	FALSE	FALSE	TRUE		train
Šulcova Helena	505730*0082	2016-03-07	1	0	1	0	1	1	1	2					66	F	TRUE	FALSE	FALSE	FALSE	FALSE	FALSE	TRUE		train
Sovová Irena	506021*0033	2016-10-12	0	3a	0	4	3b	2	1	4					66	F	TRUE	FALSE	FALSE	FALSE	FALSE	TRUE	FALSE		train
Javorská Jana	506113*0106	2013-07-26	1	0	2	0	2	0	1	0	1	0	3b	0	63	F	FALSE	FALSE	FALSE	TRUE	FALSE	FALSE	TRUE	TRUE	test
Kosářová Marie	506213*0067	2014-02-19	0	4	0	1	0	1	2	2					64	F	FALSE	FALSE	FALSE	TRUE	FALSE	TRUE	FALSE		train
Holovská Jiřina	506217*0150	2015-02-11	0	0	0	1	1	1	1	1					65	F	FALSE	FALSE	FALSE	TRUE	FALSE	FALSE	TRUE		train
Kábelová Eva	506217*0214	2013-12-11	0	1	0	0	0	1	2	0					62	F	FALSE	FALSE	FALSE	TRUE	FALSE	FALSE	TRUE		train
Šimr Vladimír	510112*0067	2009-10-13	0	3a	0	4	0	3a	1	3a					59	M	TRUE	FALSE	FALSE	FALSE	FALSE	TRUE	FALSE		train
Dokoupil Karel	510213*0264	2008-11-26	1	0	1	0	1	0	1	1					56	M	TRUE	FALSE	FALSE	FALSE	FALSE	FALSE	FALSE		train
Sulej Juraj	510223*0238	2014-01-22	3a	3a	3a	2	2	2	3a	0					63	M	FALSE	FALSE	FALSE	TRUE	FALSE	TRUE	FALSE		train
Tvrdík Jiří	510410*0044	2017-06-01	2	2	0	0	0	0	0	0					66	M	TRUE	FALSE	FALSE	FALSE	FALSE	FALSE	TRUE		train
Spišiak Josef	510412*0237	2013-06-19	3a	1	2	1	3b	0	3a	3a					62	M	TRUE	FALSE	FALSE	FALSE	FALSE	TRUE	TRUE		train
Urban Josef	510530*0384	2008-11-10	0	0	1	1	1	1	1	2					57	M	TRUE	FALSE	FALSE	FALSE	FALSE	FALSE	TRUE		train
Kuchař Pavel	510617*0174	2011-03-27	1	1	1	1	2	0	3a	0					60	M	FALSE	TRUE	FALSE	FALSE	FALSE	FALSE	TRUE		train
Pacáková Milada	515316*0322	2016-11-24	0	1	0	1	3b	1	1	1					64	F	FALSE	FALSE	FALSE	TRUE	FALSE	TRUE	TRUE		train
Gaberová Maria	515618*0162	2010-11-22	3a	0	3a	0	3a	1	4	3a					59	F	FALSE	FALSE	FALSE	TRUE	FALSE	TRUE	FALSE		train
Raštica František	520117*0013	2011-06-22	0	1	1	0	1	1	0	0	0	1	0	0	58	M	TRUE	FALSE	FALSE	FALSE	FALSE	FALSE	TRUE		test
Suchý Jaroslav	520225*0053	2014-02-05	1	0	1	0	1	1	1	1					62	M	FALSE	FALSE	FALSE	TRUE	FALSE	FALSE	TRUE		train
Vaněk Vladimír	520301*0280	2013-07-10	0	2	0	2	0	1	1	2					60	M	TRUE	FALSE	FALSE	FALSE	FALSE	FALSE	TRUE		train
Vodešil Karel	520413*0338	2011-07-11	3a	2	3a	1	2	0	2	1					58	M	TRUE	FALSE	FALSE	FALSE	FALSE	TRUE	TRUE		train
Mika Vladimír	520615*0327	2018-01-24	3a	1	1	2	1	1	2	2					65	M	TRUE	FALSE	FALSE	FALSE	FALSE	FALSE	TRUE		train
Beneš Martin	520621*0366	2014-12-10	2	2	1	2	1	2	1	1					62	M	TRUE	FALSE	FALSE	FALSE	FALSE	FALSE	TRUE		train
Zelnický Zoltán	520714*0280	2016-03-30	0	0	0	1	0	0	0	0					64	M	FALSE	FALSE	FALSE	TRUE	FALSE	FALSE	TRUE		train
Jelínek Miroslav	520803*0165	2012-10-24	2	0	1	0	1	0	1	0	1	1	1	1	60	M	TRUE	FALSE	FALSE	FALSE	FALSE	FALSE	TRUE		test
Pivoda Aleš	521216*0330	2018-06-20	4	1	4	1	3a	1	4	2					66	M	TRUE	FALSE	FALSE	FALSE	FALSE	TRUE	FALSE		train
Šebestyan Ladislav	521218*0327	2017-01-31	3a	0	1	0	3a	0	0	2					65	M	TRUE	FALSE	FALSE	FALSE	FALSE	TRUE	TRUE		train
Froňková Lenka	525112*0168	2012-01-23	2	2	2	3a	2	2	2	2					60	F	TRUE	FALSE	FALSE	FALSE	FALSE	TRUE	TRUE		train
Doubková Věra	525530*0337	2009-02-12	0	0	2	0	1	1	1	1	2	1	1	0	55	F	TRUE	FALSE	FALSE	FALSE	FALSE	FALSE	TRUE		test
Marešová Marie	525824*0177	2010-04-07	0	1	1	2	2	3b	2	1					68	F	TRUE	FALSE	FALSE	FALSE	FALSE	TRUE	TRUE		train
Zeman Jiří	530311*0182	2013-07-31	3a	3a	2	4	3b	3b	2	1					60	M	TRUE	FALSE	FALSE	FALSE	FALSE	TRUE	TRUE		train
Čech Miroslav	530427*0297	2016-08-10	3a	1	2	1	2	0	2	0					62	M	TRUE	FALSE	FALSE	FALSE	FALSE	FALSE	FALSE		train
Dvořák Ivan	530822*0215	2009-12-11	0	3b	1	1	1	2	1	3a					57	M	TRUE	FALSE	FALSE	FALSE	FALSE	TRUE	FALSE		train
Žirovnický Miroslav	531006*0204	2008-04-29	0	0	1	0	0	0	2	0					55	M	FALSE	FALSE	FALSE	TRUE	FALSE	FALSE	TRUE		train
Zázvorka Rudolf	531202*0230	2012-06-20	2	1	1	0	0	0	1	0	1	0	0	0	59	M	FALSE	FALSE	FALSE	TRUE	FALSE	FALSE	TRUE	TRUE	test
Seidlová Milada	535210*0276	2012-12-28	0	0	0	1	1	0	1	1					59	F	TRUE	FALSE	FALSE	FALSE	FALSE	FALSE	TRUE		train
Zimová Věra	535218*0154	2014-05-14	1	3a	0	4	0	3b	0	1					61	F	TRUE	FALSE	FALSE	FALSE	FALSE	TRUE	FALSE		train
Maksimová Jiřina	535411*0079	2017-10-25	1	2	1	4	1	4	2	3a					63	F	FALSE	FALSE	TRUE	FALSE	FALSE	TRUE	FALSE		train
Procházková Naděž	535511*0173	2017-05-30	2	0	2	0	0	0	2	0					64	F	FALSE	FALSE	FALSE	TRUE	FALSE	TRUE	TRUE		train
Šochmanová Věra	535619*0007	2015-05-28	1	2	1	1	0	0	1	0					62	F	TRUE	FALSE	FALSE	FALSE	FALSE	FALSE	TRUE		train
Kotvalová Dana	535717*0266	2011-01-24	1	2	0	1	1	1	1	1	1	1	1	1	57	F	TRUE	FALSE	FALSE	FALSE	FALSE	TRUE	TRUE		test
Smolíková Jaroslava	535803*0159	2018-05-20	3a	1	3a	1	0	0	3a	2					65	F	TRUE	FALSE	FALSE	FALSE	FALSE	TRUE	FALSE		train
Janů Jitka	536202*0048	2016-03-09	0	0	0	1	0	1	0	1					63	F	TRUE	TRUE	FALSE	FALSE	FALSE	FALSE	TRUE		train
Novotná Věra	536224*0040	2018-02-07	0	1	0	1	0	0	1	2					65	F	FALSE	FALSE	FALSE	TRUE	FALSE	FALSE	TRUE		train
Filla Ivo	540112*2617	2018-03-28	0	2	0	1	1	1	1	1					64	M	TRUE	FALSE	FALSE	FALSE	FALSE	TRUE	TRUE		train
Šrom Evžen	540606*1485	2015-01-15	3b	1	4	2	2	1	4	2					60	M	TRUE	FALSE	FALSE	FALSE	FALSE	TRUE	FALSE		train
Zahradník Josef	540712*0884	2018-01-02	3a	1	2	1	1	1	2	1					64	M	TRUE	FALSE	FALSE	FALSE	FALSE	TRUE	TRUE		train
Valenta Václav	540913*3389	2009-06-19	0	3a	0	2	0	3a	1	3a					54	M	TRUE	FALSE	FALSE	FALSE	FALSE	TRUE	FALSE		train
Dusil Kamil	541107*2634	2012-06-08	3a	2	4	1	3a	1	3a	1					58	M	TRUE	FALSE	FALSE	FALSE	FALSE	TRUE	TRUE		train
Vašut Karel	541120*0740	2014-12-16	3a	0	2	0	2	1	2	1					60	M	TRUE	FALSE	FALSE	FALSE	FALSE	TRUE	TRUE		train
Uxová Jaroslava	545308*2822	2009-05-12	1	0	1	1	2	1	1	1					55	F	FALSE	FALSE	TRUE	TRUE	FALSE	TRUE	FALSE		train
Šimáčková Zdeňka	545404*1868	2010-12-15	0	1	0	3b	0	3b	1	3b					56	F	FALSE	FALSE	FALSE	TRUE	FALSE	FALSE	TRUE		train
Slavíková Zdenka	545721*1804	2010-09-08	3a	1	2	0	2	0	3a	1					56	F	TRUE	FALSE	FALSE	FALSE	FALSE	TRUE	FALSE		train
Cibulková Alena	545805*1577	2016-02-08	1	0	2	2	2	1	1	0					62	F	FALSE	FALSE	FALSE	TRUE	FALSE	FALSE	TRUE		train
Brtková Helena	545824*0920	2011-07-13	1	0	1	2	1	2	1	2					56	F	FALSE	FALSE	FALSE	FALSE	FALSE	FALSE	FALSE		train
Horníček Karel	550102*0162	2016-10-19	2	1	2	1	3b	1	2	1					60	M	TRUE	FALSE	FALSE	FALSE	FALSE	FALSE	TRUE		train
Ratkoš Lubomír	550128*6373	2014-06-28	1	3a	2	3a	3a	3a	2	3a					59	M	FALSE	TRUE	FALSE	FALSE	FALSE	TRUE	TRUE		train
Slezáček Karel	550525*0542	2009-03-21	0	3a	1	2	0	1	1	0					54	M	TRUE	FALSE	FALSE	FALSE	FALSE	TRUE	TRUE		train
Záruba Vladimír	551012*1012	2015-06-05	3a	1	1	0	1	1	2	1	3a	1	2	2	60	M	TRUE	FALSE	FALSE	FALSE	FALSE	TRUE	FALSE		test
Popelová Milada	555223*2147	2008-07-09	0	2	0	1	1	1	1	1	0	1	0	2	53	F	FALSE	TRUE	FALSE	FALSE	FALSE	FALSE	TRUE	TRUE	test
Kubecová Eva	555310*0663	2009-09-07	1	2	1	1	1	2	1	1					63	F	TRUE	FALSE	FALSE	FALSE	FALSE	TRUE	FALSE		train
Mozgová Zdenka	555803*1468	2016-05-19	2	2	2	0	2	1	2	1					60	F	TRUE	FALSE	FALSE	FALSE	FALSE	FALSE	TRUE		train
Horová Eva	555807*0100	2011-01-26	2	4	0	4	1	4	1	4					56	F	TRUE	FALSE	FALSE	FALSE	FALSE	TRUE	FALSE		train
Viktorová Miroslava	556108*0162	2018-02-02	1	1	1	1	1	1	1	1					63	F	TRUE	FALSE	FALSE	FALSE	FALSE	TRUE	FALSE		train
Čepová Vávrová Jana	556116*0561	2009-04-14	1	4	1	3a	1	4	1	4					53	F	TRUE	FALSE	FALSE	FALSE	FALSE	TRUE	FALSE		train
Valenta Vladislav	560105*0103	2011-11-30	1	1	1	1	1	1	1	1	1	2	0	1	55	M	TRUE	FALSE	FALSE	FALSE	FALSE	TRUE	FALSE		test
Saska Miroslav	560404*1388	2014-07-24	2	0	2	1	2	1	2	1					58	M	TRUE	FALSE	FALSE	FALSE	FALSE	FALSE	TRUE		train
Turek Antonín	560710*1962	2009-07-17	0	2	0	2	3a	2	0	0					53	M	FALSE	FALSE	FALSE	TRUE	FALSE	TRUE	TRUE		train
Pfeiferová Stanislava	565104*0032	2012-12-05	0	1	0	2	3b	2	1	1					55	F	FALSE	FALSE	FALSE	TRUE	FALSE	FALSE	TRUE		train
Laksová Sylvia	565121*0037	2012-08-08	3a	0	1	1	3a	1	4	0					56	F	TRUE	FALSE	FALSE	FALSE	FALSE	TRUE	FALSE		train
Votavová Marie	565303*2154	2013-01-30	3b	0	1	0	2	1	1	1					56	F	FALSE	FALSE	FALSE	TRUE	FALSE	TRUE	TRUE		train
Pikulová Miloslava	565517*0026	2014-05-17	0	0	0	0	0	1	0	0					58	F	FALSE	TRUE	FALSE	FALSE	FALSE	FALSE	TRUE		train
Kadlecová Hana	565528*1610	2015-03-25	2	0	1	1	1	1	2	1					59	F	FALSE	FALSE	FALSE	TRUE	FALSE	TRUE	TRUE		train
Koláčková Eva	565819*0406	2015-07-08	1	0	1	0	1	0	2	0					59	F	TRUE	FALSE	FALSE	FALSE	FALSE	TRUE	TRUE		train
Vojtěchová Jana	566118*2010	2015-03-04	2	0	2	0	1	0	2	0					59	F	FALSE	FALSE	FALSE	TRUE	FALSE	TRUE	TRUE		train
Nováček Zdeněk	570228*0364	2009-06-04	4	3a	0	1	1	2	0	1					52	M	TRUE	FALSE	FALSE	FALSE	FALSE	FALSE	TRUE		train
Knotek Luděk	570908*1026	2015-02-18	3a	3a	2	3a	2	3a	2	3a					58	M	TRUE	FALSE	FALSE	FALSE	FALSE	TRUE	FALSE		train
Kukula Jiří	570910*0815	2008-10-31	1	0	2	0	3b	0	1	1	1	0	1	0	51	M	TRUE	FALSE	FALSE	FALSE	FALSE	FALSE	TRUE		test
Gregor Tomáš	571213*2239	2018-03-28	3b	1	4	4	3b	3a	4	2					61	M	TRUE	FALSE	FALSE	FALSE	FALSE	TRUE	FALSE		train
Bráchová Eva	575302*2187	2013-07-01	0	1	1	1	1	1	1	1					55	F	TRUE	FALSE	FALSE	FALSE	FALSE	FALSE	FALSE		train
Jechtoutková Marie	575628*1168	2012-08-01	3a	2	3a	2	2	1	3a	2					55	F	TRUE	FALSE	FALSE	FALSE	FALSE	TRUE	FALSE		train
Sochorová Marie	576006*1428	2017-04-19	0	4	0	4	1	4	1	4					61	F	TRUE	FALSE	FALSE	FALSE	FALSE	TRUE	FALSE		train
Havránková Vlasta	576205*1339	2014-04-18	4	3b	4	0	3b	1	4	4					58	F	TRUE	FALSE	FALSE	FALSE	FALSE	TRUE	TRUE		train
Pospíšil Ladislav	580131*0438	2017-04-26	1	4	2	4	3b	4	0	4	2	4	1	3a	60	M	TRUE	FALSE	FALSE	FALSE	FALSE	TRUE	FALSE		test
Binko Pavel	580305*0627	2010-04-26	1	0	0	0	1	1	3a	0					52	M	TRUE	FALSE	FALSE	FALSE	FALSE	TRUE	TRUE		train
Smola Petr	580403*0716	2015-06-24	1	1	1	1	1	2	1	1					57	M	TRUE	FALSE	FALSE	FALSE	FALSE	TRUE	TRUE		train
Janata Milan	580527*2143	2011-11-18	3a	3a	3a	1	3a	3a	3a	3b					53	M	TRUE	FALSE	FALSE	FALSE	FALSE	TRUE	FALSE		train
Strnad Zdeněk	581004*0577	2011-05-03	1	0	1	1	2	2	1	0					52	M	FALSE	FALSE	FALSE	TRUE	FALSE	TRUE	FALSE		train
Stíbalová Věra	585331*1013	2015-03-02	1	0	1	2	0	1	1	4					57	F	TRUE	FALSE	FALSE	FALSE	FALSE	FALSE	FALSE		train
Dolečková Olga	585603*6714	2014-10-29	2	3a	0	4	0	0	0	1					56	F	TRUE	FALSE	FALSE	FALSE	FALSE	TRUE	TRUE		train
Černý Jiří	590930*0397	2015-10-21	1	2	1	2	1	1	1	1					55	M	TRUE	FALSE	FALSE	FALSE	FALSE	TRUE	TRUE		train
Špiglová Jaroslava	595121*0331	2016-05-11	2	0	2	0	2	1	3a	1					57	F	FALSE	FALSE	FALSE	FALSE	FALSE	FALSE	TRUE		train
Bumerlová Marie	595713*1213	2016-07-18	0	0	2	0	2	2	0	0					56	F	FALSE	FALSE	TRUE	TRUE	FALSE	FALSE	TRUE		train
Kovandová Eva	596008*1226	2015-05-19	0	0	0	1	1	1	1	1					56	F	TRUE	FALSE	FALSE	FALSE	FALSE	TRUE	TRUE		train
Farkašová Alena	596108*1687	2010-11-10	2	0	2	1	2	1	1	0					51	F	FALSE	FALSE	FALSE	TRUE	FALSE	FALSE	TRUE		train
Vála Bohumír	600509*1972	2011-01-03	3a	4	4	4	1	3a	1	4					50	M	FALSE	TRUE	FALSE	FALSE	FALSE	TRUE	FALSE		train
Kozel Miroslav	600511*0551	2015-01-13	4	1	4	1	4	1	3a	1					55	M	TRUE	FALSE	FALSE	FALSE	FALSE	TRUE	FALSE		train
Krček Jiří	600602*0988	2009-02-20	4	1	3a	1	4	3b	4	0	3a	1	3a	0	48	M	TRUE	FALSE	FALSE	FALSE	FALSE	TRUE	FALSE		test
Mařík Petr	600702*0041	2012-08-20	3a	2	1	1	2	1	1	1					52	M	TRUE	FALSE	FALSE	FALSE	FALSE	TRUE	FALSE		train
Zadražil Jiří	600817*0102	2012-10-19	3a	3a	0	0	0	1	0	0	0	0	0	0	52	M	FALSE	FALSE	FALSE	TRUE	FALSE	FALSE	TRUE	TRUE	test
Kostelecký Pavel	600828*1807	2012-12-12	2	0	3a	0	3a	0	3a	1	3a	1	2	0	52	M	TRUE	FALSE	FALSE	FALSE	FALSE	TRUE	FALSE		test
Blažek Arnošt	601003*0026	2014-06-11	3a	3a	3a	1	3a	1	3a	2					54	M	TRUE	FALSE	FALSE	FALSE	FALSE	TRUE	TRUE		train
Čermák Jiří	601030*0505	2010-09-14	3b	1	1	1	1	1	3a	1	3b	1	1	1	50	M	TRUE	FALSE	FALSE	FALSE	FALSE	TRUE	FALSE		test
Gubalová Alena	605102*7015	2013-02-14	2	2	2	2	2	2	2	2					52	F	TRUE	FALSE	FALSE	FALSE	FALSE	TRUE	FALSE		train
Capelliová Venuše	605327*1466	2013-06-19	0	0	0	0	0	0	0	1	0	0	0	0	53	F	FALSE	TRUE	FALSE	FALSE	FALSE	FALSE	TRUE	TRUE	test
Holatová Hana	605917*0392	2014-07-30	1	4	0	3a	1	3a	1	3a					55	F	TRUE	FALSE	FALSE	FALSE	FALSE	TRUE	FALSE		train
Ngo Thi Kim Oanh	606012*7139	2014-06-18	1	0	1	0	1	0	1	1					54	F	TRUE	FALSE	FALSE	FALSE	FALSE	FALSE	TRUE		train
Svitáková Marcela	606216*1226	2015-04-03	0	3a	1	2	2	3a	2	3a					55	F	FALSE	FALSE	FALSE	TRUE	FALSE	TRUE	FALSE		train
Škoda Miloš	610406*2382	2016-02-28	1	4	1	4	1	4	1	4					55	M	TRUE	FALSE	FALSE	FALSE	FALSE	FALSE	TRUE		train
Pavlíček Josef	610725*0534	2011-04-20	1	0	0	0	1	0	1	0					49	M	FALSE	FALSE	FALSE	TRUE	FALSE	FALSE	TRUE		train
Omelková Josefa	615405*0309	2014-12-03	0	2	1	1	1	2	1	3a	1	2	1	1	53	F	TRUE	FALSE	FALSE	FALSE	FALSE	TRUE	TRUE		test
Gacíková Emília	615505*6688	2011-10-31	0	3a	0	1	0	1	1	1					50	F	FALSE	FALSE	FALSE	TRUE	FALSE	TRUE	TRUE		train
Guthová Naděžda	615714*1749	2015-10-26	0	1	0	2	0	1	0	2					54	F	TRUE	FALSE	FALSE	FALSE	FALSE	TRUE	TRUE		train
Linhartová Dana	615824*0561	2012-10-19	0	0	0	1	0	0	0	0					51	F	FALSE	FALSE	FALSE	TRUE	FALSE	FALSE	TRUE		train
Jaroš Norbert	620224*0880	2014-12-25	1	1	1	1	1	1	2	1					42	M	TRUE	FALSE	FALSE	FALSE	FALSE	FALSE	TRUE		train
Vlasák Ivan	620316*0689	2010-03-01	3a	2	4	4	3a	3a	3a	3a					48	M	TRUE	FALSE	FALSE	FALSE	FALSE	FALSE	TRUE		train
Mazúch Jiří	620318*2271	2016-12-12	4	4	4	4	2	1	4	1					54	M	TRUE	FALSE	FALSE	FALSE	FALSE	TRUE	TRUE		train
Kešner Václav	620504*0589	2015-04-15	2	3a	1	2	1	1	1	3a					53	M	TRUE	FALSE	FALSE	FALSE	FALSE	TRUE	TRUE		train
Šantavý Roman	620819*0593	2011-04-06	2	3a	1	4	2	3a	0	3a					49	M	TRUE	FALSE	FALSE	FALSE	FALSE	TRUE	FALSE		train
Jakoubek Pavel	621002*1114	2016-11-03	1	2	0	0	0	1	1	1					53	M	TRUE	FALSE	FALSE	FALSE	FALSE	FALSE	TRUE		train
Tesárková Alena	625120*0934	2018-02-01	4	2	2	0	0	0	0	0					56	F	TRUE	FALSE	FALSE	FALSE	FALSE	TRUE	FALSE		train
Kaňáková Jana	625824*1583	2012-04-04	0	0	1	3b	0	0	0	1					50	F	FALSE	TRUE	FALSE	FALSE	FALSE	FALSE	TRUE		train
Hlínová Daniela	626213*1458	2013-12-04	0	0	1	1	1	1	1	1					50	F	TRUE	FALSE	FALSE	FALSE	FALSE	FALSE	TRUE		train
Balvín Jiří	630522*1186	2011-07-19	1	1	1	1	1	2	1	1					47	M	TRUE	FALSE	FALSE	FALSE	FALSE	FALSE	TRUE		train
Pavel Antonín	630723*1722	2017-04-12	0	0	0	1	4	3a	0	1	0	1	0	0	54	M	FALSE	FALSE	FALSE	TRUE	FALSE	TRUE	FALSE	FALSE	test
Vedral Martin	630817*1771	2012-11-22	0	0	0	0	1	0	0	0					49	M	FALSE	TRUE	FALSE	FALSE	FALSE	FALSE	TRUE		train
Švadlenková Ivana	635122*0348	2015-10-04	3a	0	2	0	2	0	3a	1					52	F	FALSE	FALSE	TRUE	FALSE	FALSE	TRUE	FALSE		train
Vořechová Zdeňka	635211*1315	2009-01-27	3b	2	1	1	1	1	1	2					45	F	TRUE	FALSE	FALSE	FALSE	FALSE	TRUE	TRUE		train
Rýglová Zdeňka	635731*1862	2008-08-01	1	0	1	0	1	0	1	0					45	F	FALSE	TRUE	FALSE	FALSE	FALSE	FALSE	TRUE		train
Fišerová Eva	635915*1964	2009-07-08	0	0	0	0	1	1	0	1	0	1	1	1	46	F	TRUE	FALSE	FALSE	FALSE	FALSE	FALSE	TRUE		test
Pávková Dana	635918*2027	2013-08-28	3a	0	2	0	3a	1	3a	1					50	F	TRUE	FALSE	FALSE	FALSE	FALSE	TRUE	TRUE		train
Pokorná Lenka	636115*0268	2018-10-31	0	1	0	1	1	1	0	0	0	1	0	1	55	F	FALSE	FALSE	FALSE	TRUE	FALSE	FALSE	TRUE	TRUE	test
Ivanov Andrej	640103*7104	2018-03-10	1	1	0	1	0	0	1	1					54	M	TRUE	FALSE	FALSE	FALSE	FALSE	TRUE	FALSE		train
Kundera Petr	640214*0613	2016-06-01	3a	1	3a	1	0	1	3a	1					52	M	TRUE	FALSE	FALSE	FALSE	FALSE	TRUE	TRUE		train
Polišenský Jiří	640421*0648	2016-01-13	0	0	1	0	1	1	2	0	1	1	1	0	51	M	TRUE	FALSE	FALSE	FALSE	FALSE	FALSE	TRUE		test
Běhůnek Vlastimil	640521*0933	2014-05-28	0	0	1	1	1	0	1	1					50	M	FALSE	TRUE	FALSE	FALSE	FALSE	FALSE	TRUE		train
Slunský Stanislav	641212*0550	2010-11-25	1	1	1	1	1	1	1	1	2	1	1	0	46	M	TRUE	FALSE	FALSE	FALSE	FALSE	TRUE	TRUE		test
Aubrechtová Ivana	645127*0848	2012-02-22	1	0	1	0	1	0	1	1					48	F	FALSE	FALSE	FALSE	TRUE	FALSE	TRUE	TRUE		train
Holešínská Irena	645319*1283	2011-05-18	0	3a	0	2	4	2	1	2					46	F	FALSE	TRUE	FALSE	FALSE	FALSE	FALSE	TRUE		train
Janková Pavla	645526*1626	2009-03-23	0	1	1	2	1	1	1	1					45	F	FALSE	TRUE	FALSE	FALSE	FALSE	FALSE	TRUE		train
Cervenova Elena	646057*4098	2017-03-20	0	2	0	2	1	2	2	3a					53	F	TRUE	FALSE	FALSE	FALSE	FALSE	TRUE	FALSE		train
Adam Radek	650323*0635	2018-04-04	0	0	1	0	1	0	0	0	1	0	1	0	53	M	FALSE	FALSE	FALSE	TRUE	FALSE	TRUE	TRUE	TRUE	test
Sedloň Jaroslav	650426*2688	2011-08-04	1	0	1	0	1	1	0	0					45	M	FALSE	FALSE	FALSE	TRUE	FALSE	FALSE	TRUE		train
Urban Roman	650512*0270	2014-11-26	0	1	0	2	0	1	1	2					49	M	FALSE	FALSE	FALSE	TRUE	FALSE	FALSE	TRUE		train
BolčekLuděk	650625*1312	2013-05-20	3a	1	4	1	2	1	3a	0					47	M	TRUE	FALSE	FALSE	FALSE	FALSE	TRUE	TRUE		train
Ondroušek Jiří	650828*1340	2014-03-19	2	1	2	1	2	1	2	1					58	M	TRUE	FALSE	FALSE	FALSE	FALSE	FALSE	FALSE		train
Bahna Miroslav	651205*6892	2010-09-06	2	3a	4	4	0	0	0	0	2	2	2	3a	44	M	TRUE	FALSE	FALSE	FALSE	FALSE	TRUE	TRUE		test
Malá Zdeňka	655319*0534	2013-01-16	0	0	1	1	1	0	1	2					47	F	FALSE	FALSE	FALSE	TRUE	FALSE	FALSE	TRUE		train
Štěpánková Milena	655706*2127	2015-02-18	0	0	1	0	0	0	1	1	1	0	0	0	50	F	TRUE	FALSE	FALSE	FALSE	FALSE	FALSE	TRUE		test
Michalisková Hana	655722*1088	2015-12-15	0	0	0	1	1	1	2	1					50	F	FALSE	TRUE	FALSE	FALSE	FALSE	FALSE	TRUE		train
Harnolová Zora	655830*0320	2016-06-01	3a	0	3a	0	3a	1	3a	1					50	F	TRUE	FALSE	FALSE	FALSE	FALSE	TRUE	FALSE		train
Střížová Iveta	656011*0975	2012-02-27	0	1	0	2	1	1	1	2					46	F	FALSE	FALSE	FALSE	TRUE	FALSE	FALSE	TRUE		train
Rychtařík Pavel	660404*0377	2011-03-16	2	0	2	0	3a	1	3a	1					44	M	FALSE	FALSE	FALSE	TRUE	FALSE	FALSE	TRUE		train
Pavlusík JOsef	660528*6886	2013-07-16	0	3a	0	3a	1	3a	1	2	0	2	0	2	46	M	FALSE	FALSE	FALSE	TRUE	FALSE	TRUE	TRUE	FALSE	test
Bludský Roman	660829*1866	2009-07-09	0	3a	0	3a	1	3a	0	3a					43	M	FALSE	FALSE	FALSE	TRUE	FALSE	TRUE	TRUE		train
Šubrt Miroslav	660925*1341	2015-01-15	4	1	4	1	4	1	0	1					49	M	FALSE	FALSE	FALSE	TRUE	FALSE	TRUE	FALSE		train
Zelonkay Mikuláš	661071*4154	2012-04-04	1	3a	1	3a	0	2	0	1					46	M	TRUE	FALSE	FALSE	FALSE	FALSE	TRUE	TRUE		train
Doušová Ivana	665210*1060	2014-07-11	0	1	0	1	1	1	1	1					48	F	TRUE	FALSE	FALSE	FALSE	FALSE	TRUE	TRUE		train
Valtrová Olga	665407*1710	2013-10-16	0	1	1	0	1	0	1	1					46	F	FALSE	TRUE	FALSE	FALSE	FALSE	FALSE	TRUE		train
Pikuliaková Slávka	665830*6897	2012-06-20	3a	0	4	2	3a	1	3a	4					46	F	TRUE	FALSE	FALSE	FALSE	FALSE	TRUE	FALSE		train
Holá Jarmila	666128*0142	2013-04-12	0	1	1	2	1	2	0	2					46	F	FALSE	FALSE	FALSE	TRUE	FALSE	FALSE	TRUE		train
Fabianová Jarmila	666164*4165	2013-09-18	3a	3a	2	2	1	2	1	2	2	3a	2	2	55	F	TRUE	FALSE	FALSE	FALSE	FALSE	TRUE	TRUE		test
Fichtner Jan	670327*1553	2014-12-04	1	3a	0	4	2	1	1	3b					55	M	TRUE	FALSE	FALSE	FALSE	FALSE	TRUE	TRUE		train
Beneš Luboš	670503*1179	2015-04-20	1	0	1	1	1	1	2	1					48	M	TRUE	FALSE	FALSE	FALSE	FALSE	FALSE	TRUE		train
Kočová Ilona	675423*1869	2011-02-15	0	1	0	0	1	1	0	1	0	1	0	1	43	F	FALSE	TRUE	FALSE	FALSE	FALSE	FALSE	TRUE	TRUE	test
Sýkorová Jana	675628*0916	2018-12-13	1		2	3a	1	3a	3a	3a					52	F	TRUE	FALSE	FALSE	FALSE	FALSE	FALSE	TRUE		train
Stará Marie	675731*0637	2013-05-29	1	3a	2	0	3b	3b	4	0					45	F	FALSE	FALSE	FALSE	TRUE	FALSE	TRUE	TRUE		train
Bícová Eva	676014*1531	2016-05-11	4	1	4	1	3a	1	3a	1					48	F	FALSE	FALSE	FALSE	TRUE	FALSE	TRUE	FALSE		train
Dallal Toufik	680328*2266	2013-10-23	0	1	0	1	3b	1	1	1					45	M	TRUE	FALSE	FALSE	FALSE	FALSE	TRUE	TRUE		train
Řehák Roman	680329*0252	2014-04-30	0	0	1	1	1	0	1	1	0	0	0	0	46	M	FALSE	TRUE	FALSE	FALSE	FALSE	FALSE	TRUE	TRUE	test
Šebor Jiří	680605*1461	2013-02-27	0	0	0	1	0	0	1	1					44	M	FALSE	FALSE	FALSE	TRUE	FALSE	FALSE	TRUE		train
Ostrčil Norbert	680627*0834	2016-03-30	3a	0	2	1	1	0	2	2	3a	1	3a	0	47	M	TRUE	FALSE	FALSE	FALSE	FALSE	TRUE	FALSE		test
Klapalová Ivana	685310*0859	2013-01-09	2	1	2	3a	1	1	3a	3a					44	F	TRUE	FALSE	FALSE	FALSE	FALSE	FALSE	TRUE		train
Ševčíková Petra	685727*1630	2009-02-03	1	1	3b	3b	1	1	1	1					40	F	TRUE	FALSE	FALSE	FALSE	FALSE	FALSE	TRUE		train
Walchetsederová Waltraud	685926*1013	2016-09-14	0	3a	0	3a	1	0	0	0					48	F	FALSE	FALSE	FALSE	TRUE	FALSE	TRUE	FALSE		train
Kadlečková Renáta	686201*1299	2012-11-07	0	0	1	1	0	1	0	1					44	F	FALSE	TRUE	FALSE	FALSE	FALSE	FALSE	TRUE		train
Kubát Milan	690114*1775	2015-05-06	2	3a	1	3a	2	3a	1	3a					46	M	TRUE	FALSE	FALSE	FALSE	FALSE	TRUE	TRUE		train
Chroust Václav	690205*1970	2015-08-04	2	4	2	4	2	3a	2	4					46	M	FALSE	FALSE	FALSE	TRUE	FALSE	TRUE	FALSE		train
Lebánek Luděk	690411*4206	2014-10-20	0	0	0	0	0	0	1	1					44	M	FALSE	TRUE	FALSE	FALSE	FALSE	FALSE	TRUE		train
Novák Miroslav	690707*0291	2012-09-17	4	0	3a	0	3b	1	3a	1	3a	0	3a	0	43	M	FALSE	FALSE	TRUE	FALSE	FALSE	TRUE	FALSE	FALSE	test
Konečný Petr	690723*0836	2017-03-27	2	2	2	2	1	2	1	2	2	2	2	2	48	M	TRUE	FALSE	FALSE	FALSE	FALSE	FALSE	FALSE		test
Hrbková Kamila	695204*5342	2018-11-07	3a	0	2	0	1	1	2	1					49	F	TRUE	FALSE	FALSE	FALSE	FALSE	TRUE	TRUE		train
Bradáčová Anna	695305*0335	2014-02-14	0	3a	0	3a	2	2	1	3a					45	F	FALSE	FALSE	FALSE	TRUE	FALSE	TRUE	TRUE		train
Nová Renata	695319*2081	2014-05-30	2	0	1	0	2	0	2	1					45	F	TRUE	FALSE	FALSE	FALSE	FALSE	TRUE	TRUE		train
Zvonařová Miloslava	695325*1767	2015-01-07	1	2	2	2	1	1	2	2					46	F	TRUE	FALSE	FALSE	FALSE	FALSE	FALSE	TRUE		train
Vondrášková Hana	695418*5315	2009-06-02	1	2	1	2	1	2	2	2					40	F	TRUE	FALSE	FALSE	FALSE	FALSE	TRUE	FALSE		train
Kopecká Jitka	696006*0932	2009-03-10	0	1	0	0	1	1	1	1					40	F	TRUE	FALSE	FALSE	FALSE	FALSE	FALSE	TRUE		train
Přívozníková Hana	696201*1892	2012-12-19	2	2	2	1	1	0	0	1					42	F	TRUE	FALSE	FALSE	FALSE	FALSE	TRUE	TRUE		train
Reichl Jiří	701210*0491	2012-01-05	1	1	1	1	1	1	2	1					41	M	TRUE	FALSE	FALSE	FALSE	FALSE	TRUE	TRUE		train
Kaplanová Miroslava	705301*3319	2014-03-05	0	0	1	1	1	1	1	1					44	F	TRUE	FALSE	FALSE	FALSE	FALSE	FALSE	TRUE		train
Kozáková Marcela	705608*2836	2012-02-01	4	1	4	2	3b	2	0	0	3b	1	4	0	41	F	FALSE	TRUE	FALSE	FALSE	FALSE	TRUE	FALSE	FALSE	test
Jindřišková Eva	705728*3453	2011-01-25	0	2	2	2	2	1	3a	2					40	F	FALSE	FALSE	FALSE	TRUE	FALSE	TRUE	TRUE		train
Vávrová Marie	705802*1267	2010-06-09	0	1	0	1	1	2	2	1	0	2	0	2	40	F	FALSE	TRUE	FALSE	FALSE	FALSE	FALSE	TRUE	TRUE	test
Rypotová Iveta	705908*1634	2012-03-01	0	1	2	2	3b	1	2	1					41	F	TRUE	FALSE	FALSE	FALSE	FALSE	FALSE	TRUE		train
Čámská Marcela	706216*1117	2013-01-28	0	0	1	0	1	1	1	1					42	F	FALSE	TRUE	FALSE	FALSE	FALSE	FALSE	TRUE		train
Kosek Pavel	710622*3377	2010-05-05	0	3a	0	3a	1	3a	1	3a					39	M	TRUE	FALSE	FALSE	FALSE	FALSE	TRUE	FALSE		train
Stašek Miloslav	711111*2052	2015-12-09	1	0	1	0	1	0	1	0					44	M	FALSE	FALSE	FALSE	TRUE	FALSE	TRUE	TRUE		train
Shleina Anzhalika	715222*3936	2014-06-18	0	4	1	4	3b	3b	1	4	0	4	1	4	43	F	FALSE	FALSE	FALSE	FALSE	FALSE	TRUE	FALSE	TRUE	test
Cendelínová Martina	715820*4031	2015-05-27	1	2	2	4	1	2	1	2					44	F	TRUE	FALSE	FALSE	FALSE	FALSE	TRUE	TRUE		train
Koťátková Hana	715827*1219	2014-12-05	3a	0	2	0	3b	1	3a	1					43	F	TRUE	FALSE	FALSE	FALSE	FALSE	FALSE	TRUE		train
Fexová Lenka	716222*4366	2018-06-27	0	0	0	2	0	0	1	2	0	0	0	0	47	F	FALSE	TRUE	FALSE	FALSE	FALSE	FALSE	TRUE	TRUE	test
Kršek Pavel	720326*1527	2016-10-13	0	2	0	2	1	2	1	3a					44	M	FALSE	FALSE	FALSE	TRUE	FALSE	TRUE	TRUE		train
Kušnír Marek	720425*8589	2017-08-30	2	0	2	1	2	2	1	1					45	M	FALSE	FALSE	FALSE	TRUE	FALSE	TRUE	FALSE		train
Hrubčík Karel	720513*5850	2017-10-04	0	1	0	1	1	1	1	1	0	1	0	1	46	M	FALSE	FALSE	FALSE	TRUE	FALSE	FALSE	FALSE	TRUE	test
Zakucia Ján	720629*9353	2015-12-02	3b	0	2	0	2	1	2	1					44	M	TRUE	FALSE	FALSE	FALSE	FALSE	TRUE	FALSE		train
Žižka Václav	720725*1579	2018-03-28	3a	1	4	2	2	0	4	2					46	M	FALSE	FALSE	FALSE	TRUE	FALSE	TRUE	FALSE		train
Dušek Jiří	720731*1727	2013-05-22	4	2	4	4	4	4	4	3b					40	M	FALSE	FALSE	FALSE	TRUE	FALSE	TRUE	FALSE		train
Buček Jindrich	721123*5878	2016-08-31	3a	2	3a	1	3a	1	3a	1	3a	2	3a	1	44	M	FALSE	FALSE	FALSE	TRUE	FALSE	TRUE	TRUE		test
Říhová Sylva	725130*4621	2017-05-31	0	3a	0	2	0	0	2	2					45	F	FALSE	FALSE	FALSE	TRUE	FALSE	FALSE	TRUE		train
Kovačičová Alena	725201*4396	2016-07-27	1	1	1	1	1	1	1	1					44	F	TRUE	FALSE	FALSE	FALSE	FALSE	FALSE	FALSE		train
Zdeňková Iva	725925*0790	2015-01-21	4	0	4	0	3b	1	4	0					43	F	FALSE	FALSE	FALSE	TRUE	FALSE	TRUE	FALSE		train
Saganová Dagmar	726004*0678	2014-07-23	0	0	1	1	1	0	1	2					42	F	FALSE	FALSE	FALSE	TRUE	FALSE	FALSE	TRUE		train
Skálová Martina	726016*2690	2014-06-11	0	3a	0	2	2	2	3a	3a	0	2	0	1	42	F	FALSE	FALSE	FALSE	TRUE	FALSE	TRUE	TRUE	TRUE	test
Virág Robert	730421*1442	2010-01-21	0	3a	0	3a	1	3a	1	3a					36	M	FALSE	FALSE	FALSE	TRUE	FALSE	TRUE	FALSE		train
Janda Pavel	730507*0828	2008-04-21	3a	1	3a	2	0	0	1	1					25	M	TRUE	FALSE	FALSE	FALSE	FALSE	FALSE	FALSE		train
Haselbach Martin	730513*0921	2016-04-27	0	0	0	1	1	1	0	1					42	M	FALSE	FALSE	FALSE	TRUE	FALSE	FALSE	TRUE		train
Soukop Martin	730711*3913	2014-03-19	0	3a	0	2	1	2	1	3a					41	M	FALSE	FALSE	FALSE	TRUE	FALSE	TRUE	TRUE		train
Havel David	730815*3435	2016-11-11	3b	0	4	2	3b	2	4	1					42	M	FALSE	FALSE	FALSE	TRUE	FALSE	TRUE	FALSE		train
Sivák Dušan	730926*2774	2010-06-09	3a	2	3a	1	2	2	3a	1					37	M	FALSE	FALSE	FALSE	TRUE	FALSE	TRUE	FALSE		train
Kocánková Renata	735309*2835	2013-04-05	0	1	0	1	0	1	0	0					30	F	FALSE	TRUE	FALSE	FALSE	FALSE	FALSE	TRUE		train
Schejbalová Radka	735417*2496	2015-07-28	0	0	1	0	0	0	1	1					42	F	FALSE	TRUE	FALSE	FALSE	FALSE	FALSE	FALSE		train
Jelínková Valérie	735516*1253	2016-01-20	3a	0	1	0	2	1	1	1					43	F	TRUE	FALSE	FALSE	FALSE	FALSE	TRUE	FALSE		train
Vojteková Světlana	735814*1901	2016-04-03	2	0	1	0	2	1	2	0					42	F	TRUE	FALSE	FALSE	FALSE	FALSE	TRUE	TRUE		train
Krausová Ivana	735902*1054	2017-03-29	3a	0	2	0	2	1	2	1					44	F	TRUE	FALSE	FALSE	FALSE	FALSE	TRUE	TRUE		train
Hübnerová Vendula	736020*0551	2013-09-20	2	3a	4	4	1	3a	3a	3a					40	F	TRUE	FALSE	FALSE	FALSE	FALSE	TRUE	FALSE		train
Klevicl Jiří	740128*2889	2009-07-23	3a	3a	0	2	0	1	1	1	3a	3a	1	2	33	M	TRUE	FALSE	FALSE	FALSE	FALSE	TRUE	FALSE		test
Strachoň Roman	740330*4810	2016-08-10	3b	0	3b	0	3b	1	3b	0					42	M	FALSE	FALSE	FALSE	TRUE	FALSE	TRUE	TRUE		train
Thám Josef	740424*0558	2016-02-24	2	4	2	4	2	4	1	3a					42	M	TRUE	FALSE	FALSE	FALSE	FALSE	TRUE	FALSE		train
Vrbata Martin	740820*1812	2015-02-19	0	1	0	1	0	1	0	1					40	M	FALSE	FALSE	FALSE	TRUE	FALSE	FALSE	TRUE		train
Vejšický Rudolf	740917*1616	2011-02-07	0	0	2	1	1	1	0	0	0	0	0	0	36	M	FALSE	FALSE	FALSE	TRUE	FALSE	FALSE	TRUE	FALSE	test
Trunečková Jolana	745223*4416	2015-04-01	0	0	0	1	1	1	0	0	0	0	0	0	41	F	FALSE	TRUE	FALSE	FALSE	FALSE	FALSE	TRUE	TRUE	test
Zoubková Petra	745319*3055	2014-08-06	1	0	1	0	1	0	1	1					40	F	TRUE	FALSE	FALSE	FALSE	FALSE	FALSE	TRUE		train
Hisem Tetyana	745657*4169	2017-07-19	0	0	1	0	1	0	1	0					43	F	FALSE	TRUE	FALSE	FALSE	FALSE	FALSE	TRUE		train
Kristková Romana	746125*1886	2016-09-14	1	0	1	0	0	0	1	1					42	F	FALSE	FALSE	FALSE	TRUE	FALSE	FALSE	TRUE		train
Fosek Denis	750503*2810	2011-06-01	1	1	0	1	0	1	1	1					36	M	TRUE	FALSE	FALSE	FALSE	FALSE	FALSE	TRUE		train
Šanda Robert	750612*0292	2012-03-20	2	2	1	2	2	2	2	2	2	2	2	2	37	M	FALSE	FALSE	FALSE	TRUE	FALSE	TRUE	TRUE	TRUE	test
Oliva Tomáš	751025*0484	2015-12-07	2	1	0	0	2	0	3a	1					40	M	TRUE	FALSE	FALSE	FALSE	FALSE	TRUE	FALSE		train
Hrdlička Petr	751101*7118	2011-11-16	1	3a	1	2	1	2	1	2					36	M	TRUE	FALSE	FALSE	FALSE	FALSE	FALSE	TRUE		train
Pávková Markéta	755130*2099	2016-02-05	2	3a	2	3a	2	3a	2	3a					41	F	FALSE	FALSE	FALSE	TRUE	FALSE	TRUE	TRUE		train
Turčanová Slavka	755621*8296	2015-11-11	3b	0	4	0	3b	0	2	1	3b	0	2	0	40	F	FALSE	FALSE	FALSE	TRUE	FALSE	TRUE	TRUE		test
Nedvědová Hana	755707*5944	2013-02-08	0	0	1	2	0	3b	1	1					37	F	FALSE	FALSE	FALSE	TRUE	FALSE	FALSE	TRUE		train
Kandová Martina	755817*2655	2013-09-18	0	0	1	1	1	0	1	1	0	0	0	0	37	F	FALSE	TRUE	FALSE	FALSE	FALSE	FALSE	TRUE	TRUE	test
Mlnařík Tomáš	760229*2170	2009-06-25	0	0	1	0	0	0	0	0	0	0	0	0	32	M	FALSE	TRUE	FALSE	FALSE	FALSE	FALSE	TRUE	TRUE	test
BěLina Petr	760401*0491	2016-11-16	1	0	1	0	2	3b	3b	3b					40	M	TRUE	FALSE	FALSE	FALSE	FALSE	FALSE	TRUE		train
Huttl Robert	760917*2230	2012-08-03	3a	2	2	2	2	2	3a	2					36	M	TRUE	FALSE	FALSE	FALSE	FALSE	TRUE	TRUE		train
Sklenář Martin	760922*2302	2016-01-13	0	0	0	2	1	1	2	2					39	M	TRUE	FALSE	FALSE	FALSE	FALSE	FALSE	TRUE		train
Mylerová Veronika	765323*1751	2015-06-17	0	0	1	1	1	1	2	1					39	F	TRUE	FALSE	FALSE	FALSE	FALSE	TRUE	TRUE		train
Řičicová Magda	765707*4260	2015-07-15	0	1	0	1	1	1	2	2					39	F	FALSE	TRUE	FALSE	FALSE	FALSE	FALSE	FALSE		train
Ježková Monika	765712*0174	2015-03-25	0	0	0	0	0	0	1	1					39	F	TRUE	FALSE	FALSE	FALSE	FALSE	FALSE	TRUE		train
Petříčková Jaroslava	765804*4548	2018-09-20	3b	0	4	1	2	1	4	1					41	F	TRUE	FALSE	FALSE	FALSE	FALSE	TRUE	FALSE		train
Cieslarová Radka	766025*4932	2014-12-10	3a	1	4	2	3a	2	3a	1	3a	2	3a	2	38	F	TRUE	FALSE	FALSE	FALSE	FALSE	TRUE	TRUE		test
Čejková Alena	766224*2522	2011-09-07	1	1	1	1	1	0	1	1					35	F	TRUE	FALSE	FALSE	FALSE	FALSE	TRUE	FALSE		train
Večeřa Pavel	770905*0426	2014-03-12	1	0	1	0	1	1	1	0					38	M	FALSE	FALSE	FALSE	TRUE	FALSE	FALSE	TRUE		train
Gallik Josef	771123*9349	2013-11-27	0	0	0	0	0	0	1	0					36	M	FALSE	FALSE	FALSE	TRUE	FALSE	FALSE	TRUE		train
Chalupská Lucie	775225*3850	2011-09-21	0	0	0	0	0	1	0	0					34	F	FALSE	TRUE	FALSE	FALSE	FALSE	FALSE	TRUE		train
Horáčková Marcela	775324*0484	2014-05-21	0	0	0	0	0	0	0	0					67	F	FALSE	TRUE	FALSE	FALSE	FALSE	FALSE	TRUE		train
Kopecká Alena	775710*1132	2012-06-28	0	0	0	1	0	0	1	1					35	F	TRUE	FALSE	FALSE	FALSE	FALSE	FALSE	TRUE		train
Sadílková Soňa	776029*1121	2014-10-06	1	1	2	2	2	1	2	2					37	F	TRUE	FALSE	FALSE	FALSE	FALSE	FALSE	TRUE		train
Petrlík Jindřich	780125*2756	2011-06-16	1	2	1	2	1	3b	2	2	1	2	0	0	32	M	FALSE	FALSE	TRUE	FALSE	FALSE	FALSE	TRUE	FALSE	test
Svoboda Jiří	780725*4147	2009-05-12	2	2	2	1	2	1	2	2					30	M	FALSE	FALSE	FALSE	TRUE	FALSE	TRUE	FALSE		train
Kotilínková Ivana	785807*0176	2013-02-07	1	0	2	0	2	1	2	1					34	F	TRUE	FALSE	FALSE	FALSE	FALSE	TRUE	FALSE		train
Hradecká Martina	785823*3229	2014-07-23	2	2	1	1	2	1	1	1					37	F	FALSE	FALSE	FALSE	FALSE	FALSE	TRUE	TRUE		train
Hellingerová Kateřina	786028*1044	2010-01-06	0	0	0	0	0	0	1	0					32	F	FALSE	TRUE	FALSE	FALSE	FALSE	FALSE	TRUE		train
Horvátová Libuše	786220*0148	2016-01-13	0	3a	0	3a	1	3a	0	3a					37	F	TRUE	FALSE	FALSE	FALSE	FALSE	TRUE	TRUE		train
Chocholatá Monika	786257*4104	2013-11-04	0	3b	1	1	0	1	1	2					35	F	FALSE	FALSE	TRUE	FALSE	FALSE	FALSE	TRUE		train
Ondroušek Marcel	790103*0434	2017-06-14	0	0	0	1	1	1	1	1					38	M	FALSE	FALSE	FALSE	TRUE	FALSE	FALSE	TRUE		train
Mišinec Jiří	790111*1130	2015-06-24	3b	4	1	4	1	4	1	4					36	M	TRUE	FALSE	FALSE	FALSE	FALSE	TRUE	FALSE		train
Ruml Pavel	790723*0001	2009-10-13	0	0	1	0	1	1	0	0					30	M	FALSE	TRUE	FALSE	FALSE	FALSE	FALSE	TRUE		train
Strnad Lukáš	790814*0779	2018-01-15	3a	1	3a	1	0	0	3a	0					39	M	FALSE	FALSE	FALSE	TRUE	FALSE	TRUE	FALSE		train
Šrom Jiří	791013*5761	2018-06-25	0	3a	1	3a	2	3b	1	3a	0	3a	0	3a	39	M	TRUE	FALSE	FALSE	TRUE	FALSE	TRUE	FALSE		test
Mihalík Milan	791030*0420	2012-01-18	4	4	4	4	3b	4	4	4					32	M	FALSE	FALSE	TRUE	FALSE	TRUE	FALSE	FALSE		train
Slavíková Kateřina	795613*2778	2018-09-26	0	0	0	0	0	0	0	0					39	F	FALSE	TRUE	FALSE	FALSE	FALSE	FALSE	TRUE		train
Caithaml Michal	800517*0074	2014-12-11	0	0	0	1	0	1	0	0					32	M	FALSE	FALSE	FALSE	TRUE	FALSE	FALSE	TRUE		train
Fenclová Pavlína	805114*1197	2013-06-26	1	0	1	0	1	1	1	2	1	0	1	0	32	F	FALSE	TRUE	FALSE	FALSE	FALSE	FALSE	TRUE	TRUE	test
Hamplova Lenka	805125*3056	2016-12-02	2	4	0	3b	0	3b	0	0					35	F	TRUE	FALSE	FALSE	FALSE	FALSE	TRUE	FALSE		train
Hanáková Petra	805403*5726	2013-10-05	1	1	1	1	3b	0	1	1	1	1	1	1	32	F	FALSE	FALSE	TRUE	FALSE	FALSE	FALSE	FALSE	FALSE	test
Tabiová Eva	806129*2976	2018-06-20	0	0	0	0	1	1	0	0	0	0	0	0	37	F	TRUE	FALSE	FALSE	FALSE	FALSE	FALSE	TRUE		test
Kryštůfek Jan	810206*2320	2013-06-12	4	0	2	0	3b	2	2	2					31	M	FALSE	FALSE	FALSE	TRUE	FALSE	TRUE	FALSE		train
Vecl Lukáš	810417*4595	2015-07-01	3a	0	1	0	1	1	1	1					34	M	FALSE	FALSE	FALSE	TRUE	FALSE	FALSE	FALSE		train
Dorchynest Vasyl	811157*4647	2015-11-11	0	3a	0	3a	0	3a	1	3a					34	M	FALSE	FALSE	FALSE	TRUE	FALSE	TRUE	TRUE		train
Kubů Lucie	825616*3146	2014-06-25	1	1	1	1	1	1	1	1					32	F	FALSE	FALSE	FALSE	TRUE	TRUE	TRUE	TRUE		train
Vondráková Lenka	825716*0010	2014-11-19	2	3b	1	2	1	2	2	4					32	F	FALSE	FALSE	FALSE	TRUE	FALSE	TRUE	FALSE		train
Lukáč Robert	830679*4155	2012-11-30	2	2	1	1	2	1	1	1					29	M	FALSE	FALSE	FALSE	TRUE	FALSE	TRUE	TRUE		train
Petrová Libuše	835320*0042	2017-11-22	0	0	1	0	1	1	1	1					34	F	TRUE	FALSE	FALSE	FALSE	FALSE	FALSE	FALSE		train
Suchopárová Vlasta	835517*0362	2011-09-21	0	4	0	4	3b	4	4	4					27	F	FALSE	FALSE	FALSE	TRUE	FALSE	TRUE	FALSE		train
Kopplová Alena	836003*2428	2015-10-14	0	2	0	2	1	2	0	3a					32	F	FALSE	FALSE	FALSE	TRUE	FALSE	TRUE	TRUE		train
Lovětínský Radek	840121*0268	2013-03-06	3a	0	4	1	3a	1	3a	2	3a	0	3a	0	28	M	FALSE	FALSE	FALSE	TRUE	FALSE	TRUE	TRUE	FALSE	test
Starý Jakub	841130*3065	2015-12-01	1	1	1	0	0	1	1	1					32	M	TRUE	FALSE	FALSE	FALSE	FALSE	FALSE	TRUE		train
Chopýk Ivan	841164*4549	2018-01-03	1	1	0	0	1	1	1	2	2	2	1	1	34	M	TRUE	FALSE	FALSE	FALSE	FALSE	FALSE	FALSE		test
Vanková Vendula	845620*0214	2013-11-20	0	3a	0	4	2	3b	1	4					28	F	TRUE	FALSE	FALSE	FALSE	FALSE	TRUE	TRUE		train
Sejkorová Marta	846207*0155	2014-01-22	0	4	0	2	1	2	1	2					30	F	TRUE	FALSE	FALSE	FALSE	FALSE	TRUE	FALSE		train
Křížová Alexandra	855224*0785	2015-02-11	0	0	2	1	1	1	1	0					30	F	TRUE	FALSE	FALSE	FALSE	FALSE	FALSE	TRUE		train
Červeňáková Eva	856024*2900	2016-04-18	0	0	0	0	0	0	0	1					34	F	FALSE	TRUE	FALSE	FALSE	FALSE	FALSE	TRUE		train
Mareček Ivo	860223*4091	2012-08-01	4	0	4	4	4	1	3a	1	4	1	4	1	26	M	FALSE	FALSE	FALSE	TRUE	FALSE	TRUE	FALSE	FALSE	test
Blažek Lukáš	860702*1159	2015-06-19	0	0	0	0	0	1	0	0					29	M	FALSE	TRUE	FALSE	FALSE	FALSE	FALSE	TRUE		train
Novotný Slavomír	860911*3381	2015-12-02	0	1	0	2	1	1	0	1					29	M	FALSE	FALSE	FALSE	TRUE	FALSE	FALSE	TRUE		train
Čermáková Petra	865424*4984	2018-02-14	0	0	1	1	1	1	1	1					32	F	FALSE	TRUE	FALSE	FALSE	FALSE	FALSE	TRUE		train
Svibová Monika	865902*0029	2013-05-15	0	0	0	1	1	1	1	1	0	0	0	0	26	F	FALSE	FALSE	TRUE	FALSE	FALSE	FALSE	TRUE	TRUE	test
Treglerová Helena	866115*0168	2015-11-18	2	0	2	0	2	1	2	1					30	F	TRUE	FALSE	FALSE	FALSE	FALSE	FALSE	FALSE		train
Hnilicová Jana	866208*0174	2017-02-27	1	0	1	0	1	0	1	1					31	F	TRUE	FALSE	FALSE	FALSE	FALSE	FALSE	TRUE		train
Štajer Jiří	870623*1688	2016-10-24	2	0	2	0	2	1	2	0					28	M	FALSE	FALSE	FALSE	FALSE	FALSE	FALSE	TRUE		train
Oravec Michal	871128*8608	2011-10-19	1	0	1	0	2	0	0	0					23	M	TRUE	FALSE	FALSE	FALSE	FALSE	FALSE	TRUE		train
Marková Jana	875122*4922	2013-03-27	0	0	1	0	1	0	1	1	0	0	0	0	26	F	FALSE	TRUE	FALSE	FALSE	FALSE	FALSE	TRUE	TRUE	test
Kopová Michaela	875810*5477	2014-10-02	0	0	1	0	1	0	0	0					27	F	FALSE	FALSE	TRUE	FALSE	FALSE	FALSE	TRUE		train
Demlová Adéla	875910*5091	2011-02-23	3a	4	3a	3a	3b	3b	3a	3a					23	F	FALSE	FALSE	FALSE	TRUE	FALSE	TRUE	FALSE		train
Růžička Zbyněk	880226*1589	2016-08-19	2	0	2	1	3b	1	2	0	1	0	1	0	28	M	FALSE	FALSE	FALSE	TRUE	FALSE	FALSE	TRUE	TRUE	test
Bolard Tomáš	881031*0168	2016-01-15	1	0	1	1	1	0	1	1					28	M	FALSE	FALSE	FALSE	TRUE	FALSE	FALSE	TRUE		train
Poláková Tereza	885202*3631	2018-02-28	0	1	0	2	0	1	0	2					30	F	TRUE	FALSE	FALSE	FALSE	FALSE	FALSE	TRUE		train
Hanzlíčková Jana	885419*2699	2008-04-18	0	0	1	1	0	1	1	1					19	F	FALSE	FALSE	TRUE	FALSE	FALSE	FALSE	TRUE		train
Henychová Lenka	885427*0161	2014-02-28	0	0	0	1	1	0	1	1					26	F	FALSE	TRUE	FALSE	FALSE	FALSE	FALSE	TRUE		train
Komárková Zuzana	885502*2759	2015-06-01	0	1	0	1	2	2	2	1					27	F	TRUE	FALSE	FALSE	FALSE	FALSE	FALSE	TRUE		train
Felgr Martin	890322*3956	2010-01-22	0	0	0	1	0	1	0	0	0	0	0	0	20	M	FALSE	TRUE	FALSE	FALSE	FALSE	FALSE	TRUE		test
Kovalská Kristýna	895306*3449	2013-02-20	1	2	1	2	1	0	1	1					23	F	FALSE	FALSE	FALSE	TRUE	FALSE	TRUE	FALSE		train
Vandiová Lucie	895524*5970	2012-10-31	0	1	1	1	1	0	2	2					23	F	FALSE	FALSE	FALSE	TRUE	FALSE	FALSE	FALSE		train
Maixnerová Denisa	895706*3588	2013-01-09	0	0	1	1	1	1	1	1					23	F	FALSE	TRUE	FALSE	FALSE	FALSE	FALSE	TRUE		train
Střecha Libor	901019*4941	2016-03-10	1	0	1	0	3b	0	2	0					26	M	FALSE	FALSE	FALSE	TRUE	FALSE	FALSE	TRUE		train
Stulhoferová Nela	905203*5168	2015-04-08	0	1	1	1	1	1	1	0					25	F	FALSE	TRUE	FALSE	FALSE	FALSE	TRUE	FALSE		train
Štumfolová Denisa	906202*1771	2013-10-30	1	3a	1	3a	3a	3a	1	4					23	F	TRUE	FALSE	FALSE	FALSE	FALSE	TRUE	FALSE		train
Meszáros Lukáš	910228*6391	2018-11-21	3a	4	0	4	0	4	1	4					27	M	FALSE	FALSE	FALSE	TRUE	FALSE	TRUE	FALSE		train
Galuszková Romana	915218*2666	2010-02-16	1	1	1	0	0	0	2	2					18	F	TRUE	FALSE	FALSE	FALSE	FALSE	FALSE	TRUE		train
Dlouhý Jiří	930131*2042	2018-01-17	1	0	1	0	1	0	1	1					55	M	TRUE	FALSE	FALSE	FALSE	FALSE	FALSE	TRUE		train
Borková Gabriela	935223*1548	2018-06-06	0	0	1	0	0	3a	0	0					25	F	FALSE	FALSE	TRUE	FALSE	FALSE	FALSE	TRUE		train
Cardová Simona	945709*2106	2009-03-10	0	0	1	0	1	1	0	1					15	F	FALSE	TRUE	FALSE	FALSE	FALSE	FALSE	TRUE		train
Vrbová Martina	955429*0042	2016-05-19	0	0	0	0	0	1	1	1					20	F	TRUE	FALSE	FALSE	FALSE	FALSE	FALSE	TRUE		train
Slaboňová Michaela	966108*1188	2014-07-02	0	0	0	0	0	0	0	0					18	F	FALSE	TRUE	FALSE	FALSE	FALSE	FALSE	TRUE		train
Růžičková Zuzana	986012*1073	2018-11-28	0	0	0	1	1	1	1	0					20	F	FALSE	TRUE	FALSE	FALSE	FALSE	FALSE	TRUE		train
Pekárek Adam	990127*0181	2017-02-22	0	0	1	1	1	0	0	0					18	M	TRUE	FALSE	FALSE	FALSE	FALSE	FALSE	TRUE		train
Vojtěchová Petra	996028*2915	2018-12-19	0	0	1	1	0	0	1	2					19	F	TRUE	FALSE	FALSE	FALSE	FALSE	FALSE	TRUE		train
Bryndová Barbora	996222*0191	2018-01-24	0	0	0	0	1	1	1	1					18	F	FALSE	FALSE	TRUE	FALSE	FALSE	FALSE	TRUE		train

## Sheet: List 1
0	0.111111	0.000000	0.142857	0.125000	0.111111
1	0.428571	0.368421	0.351351	0.406250	0.266667
2	0.523810	0.480000	0.454545	0.555556	0.518519
3A	0.812500	1.000000	0.769231	0.647059	0.846154
3B	0.333333	0.000000	0.666667	0.250000	0.500000
4	0.923077	0.933333	0.882353	0.750000	0.888889
